# Supplementary material for: Spreading of Pandemic Vibrio parahaemolyticus O3:K6 and Its Serovariants: A Re-analysis of Strains Isolated from Multiple Studies
Source: Front Cell Infect Microbiol. 2017 May 18;7:188. doi: 10.3389/fcimb.2017.00188 (PMC5435814; doi:10.3389/fcimb.2017.00188)
Supplement: Supplementary file 2 [file Table2.XLSX]

## Sheet: Table S2
Table S2. Antimicrobial susceptibility testing of V. parahaemolyticus isolates with different STs.（tested in our lab）
ID	Isolate	STs	Year	Region	Serotype	Source	Patient		AMP	CZO	AMK	CXM	CIP	FOX	GEN	PIP	CHL	CTX	AMC	TZP	SXT	SAM	LVX	MEM	IPM	FEP	CAZ	TCY
							Gender	Age(Year)
1	Z10-977	ST3	2010	Hangzhou	O1:K36	Clinical	Male	63	R	R	R	I	I	I	I	I	S	S	S	S	S	S	S	S	S	S	S	S
2	Z10-964	ST3	2010	Hangzhou	O3:K6	Clinical	Male	34	R	R	R	I	I	S	I	S	S	S	S	S	S	S	S	S	S	S	S	S
3	Z11-261	ST3	2011	Hangzhou	O3:K6	Clinical	Female	41	R	R	R	I	S	S	S	S	S	S	S	S	S	S	S	S	S	S	S	S
4	Z11-232	ST3	2011	Hangzhou	O3:K6	Clinical	Male	29	R	R	R	I	S	S	S	I	S	S	S	S	S	S	S	S	S	S	S	S
5	Z09-1227	ST3	2009	Hangzhou	O3:K6	Clinical	Male	36	R	R	R	S	I	I	I	I	S	S	S	S	S	S	S	S	S	S	S	S
6	Z10-1193	ST3	2009	Beilun	O3:K6	Clinical	Male	28	R	R	I	R	I	I	I	S	S	S	S	S	S	S	S	S	S	S	S	S
7	Z10-416	ST3	2010	Beilun	O3:K6	Clinical	Male	54	R	R	I	R	I	S	I	S	S	S	S	S	S	S	S	S	S	S	S	S
8	Z10-961	ST3	2010	Quzhou	O3:K6	Clinical	Male	48	R	R	I	R	I	S	S	S	S	S	S	S	S	S	S	S	S	S	S	S
9	Z10-418	ST3	2010	Hangzhou	O3:K6	Clinical	Female	40	R	R	I	R	I	S	S	S	S	S	S	S	S	S	S	S	S	S	S	S
10	Z10-417	ST3	2010	Shaoxing	O3:K6	Clinical	Female	25	R	R	I	R	S	I	I	S	S	S	S	S	S	S	S	S	S	S	S	S
11	Z10-448	ST3	2010	Hangzhou	O3:K8	Clinical	Female	21	R	R	I	R	S	I	S	S	S	S	S	S	S	S	S	S	S	S	S	S
12	Z10-753	ST3	2010	Hangzhou	O3:K6	Clinical	Female	47	R	R	I	R	S	I	S	S	S	S	S	S	S	S	S	S	S	S	S	S
13	Z10-906	ST3	2010	Hangzhou	O3:K6	Clinical	Male	67	R	R	I	R	S	S	S	S	S	S	S	S	S	S	S	S	S	S	S	S
14	Z10-598	ST3	2010	Hangzhou	O3:K6	Clinical	Male	45	R	R	I	R	S	S	S	S	S	S	S	S	S	S	S	S	S	S	S	S
15	Z10-797	ST3	2010	Hangzhou	Out: Kut	Clinical	Female	29	R	R	I	I	I	S	S	S	S	S	S	S	S	S	S	S	S	S	S	S
16	Z10-279	ST3	2010	Ningbo	O1:K36	Clinical	Female	25	R	R	I	I	I	S	S	S	S	S	S	S	S	S	S	S	S	S	S	S
17	Z10-22	ST3	2010	Hangzhou	O3:K6	Clinical	Male	33	R	R	I	I	I	S	S	S	S	S	S	S	S	S	S	S	S	S	S	S
18	Z10-966	ST3	2010	Hangzhou	O3:K6	Clinical	Male	66	R	R	I	I	S	I	S	S	S	S	S	S	S	S	S	S	S	S	S	S
19	Z10-704	ST3	2010	Hangzhou	Out: Kut	Clinical	Male	11	R	R	I	I	S	S	S	I	S	S	S	S	S	I	S	S	S	S	S	S
20	Z10-16	ST3	2010	Hangzhou	O1:K36	Clinical	Male	28	R	R	I	I	S	S	S	S	S	S	S	S	S	S	S	S	S	S	S	S
21	Z09-58	ST3	2009	Beilun	O3:K6	Clinical	Male	44	R	R	I	I	S	S	S	S	S	S	S	S	S	S	S	S	S	S	S	S
22	Z10-965	ST3	2010	Beilun	O1:K36	Clinical	Male	68	R	R	I	I	S	S	S	S	S	S	S	S	S	S	S	S	S	S	S	S
23	Z10-8	ST3	2010	Hangzhou	O4:K48	Clinical	Female	23	R	R	I	I	S	S	S	S	S	S	S	S	S	S	S	S	S	S	S	S
24	Z10-759	ST3	2010	Hangzhou	O3:K6	Clinical	Male	22	R	R	I	I	S	S	S	S	S	S	S	S	S	S	S	S	S	S	S	S
25	Z10-591	ST3	2010	Hangzhou	O1:K36	Clinical	Male	68	R	R	I	I	S	S	S	S	S	S	S	S	S	S	S	S	S	S	S	S
26	Z10-119	ST3	2010	Huzhou	O4:K68	Clinical	Female	31	R	R	I	I	S	S	S	S	S	S	S	S	S	S	S	S	S	S	S	S
27	Z10-353	ST3	2010	Hangzhou	O1:K36	Clinical	Female	48	R	R	I	I	S	S	S	S	S	S	S	S	S	S	S	S	S	S	S	S
28	Z10-346	ST3	2010	Hangzhou	O1:Kut	Clinical	Male	29	R	R	I	I	S	S	S	S	S	S	S	S	S	S	S	S	S	S	S	S
29	Z10-289	ST3	2010	Huzhou	O4:K68	Clinical	Male	33	R	R	I	I	S	S	S	S	S	S	S	S	S	S	S	S	S	S	S	S
30	Z10-50	ST3	2010	Hangzhou	O3:K6	Clinical	Female	20	R	R	I	I	S	S	S	S	R	S	S	S	S	S	S	S	S	S	S	S
31	Z10-930	ST3	2010	Hangzhou	O3:K6	Clinical	Male	21	R	R	I	S	I	I	S	S	S	S	S	S	S	S	S	S	S	S	S	S
32	Z10-123	ST3	2010	Beilun	O3:K6	Clinical	Female	23	R	R	S	I	R	S	S	S	S	S	S	S	S	S	S	S	S	S	S	S
33	Z10-51	ST3	2010	Beilun	O1:K36	Clinical	Female	20	R	R	S	I	S	I	S	R	S	S	S	S	I	S	S	S	S	S	S	S
34	Z12-255	ST3	2012	Hangzhou	O1:Kut	Clinical	Female	57	R	R	S	I	S	I	S	S	S	S	I	S	S	S	S	S	S	S	S	S
35	Z10-905	ST3	2010	Hangzhou	O3:K6	Clinical	Male	60	R	R	S	I	S	S	S	S	S	S	S	S	S	S	S	S	S	S	S	S
36	Z10-609	ST3	2010	Hangzhou	Out: Kut	Clinical	Male	49	R	I	R	I	I	S	R	I	S	S	S	S	S	S	S	S	S	S	S	S
37	Z10-381	ST3	2010	Hangzhou	O1:K36	Clinical	Female	54	R	I	R	I	I	S	I	S	S	S	S	S	S	S	S	S	S	S	S	S
38	Z12-131	ST3	2012	Beilun	O3:K6	Clinical	Male	28	R	I	R	I	I	S	S	I	S	I	S	S	S	S	S	S	S	S	S	S
39	Z10-415	ST3	2010	Hangzhou	O3:K6	Clinical	Male	27	R	I	R	I	S	S	I	I	S	S	S	S	S	S	S	S	S	S	S	S
40	Z12-196	ST3	2012	Hangzhou	O3:K6	Clinical	Male	24	R	I	R	I	S	S	S	I	S	S	S	S	S	S	S	S	S	S	S	S
41	Z11-416	ST3	2011	Hangzhou	O1:K36	Clinical	Female	22	R	I	R	I	S	S	S	S	S	S	S	S	S	S	S	S	S	S	S	S
42	Z11-256	ST3	2011	Hangzhou	O3:K6	Clinical	Female	58	R	I	R	I	S	S	S	S	S	S	S	S	S	S	S	S	S	S	S	S
43	Z10-833	ST3	2010	Hangzhou	O1:K36	Clinical	Female	45	R	I	R	S	I	S	I	S	S	S	S	S	S	S	S	S	S	S	S	S
44	Z12-193	ST3	2012	Hangzhou	O3:K6	Clinical	Female	73	R	I	I	R	S	I	S	S	S	S	S	S	S	S	S	S	S	S	S	S
45	Z10-931	ST3	2010	Hangzhou	O1:K36	Clinical	Male	49	R	I	I	R	S	S	S	S	S	S	S	S	S	S	S	S	S	S	S	S
46	Z10-726	ST3	2010	Hangzhou	O1:K36	Clinical	Male	42	R	I	I	R	S	S	S	S	S	S	S	S	S	S	S	S	S	S	S	S
47	Z10-101	ST3	2010	Hangzhou	O3:K6	Clinical	Female	26	R	I	I	R	S	S	S	S	S	S	S	S	S	S	S	S	S	S	S	S
48	Z10-601	ST3	2010	Ningbo	O3:K6	Clinical	Male	31	R	I	I	I	R	I	I	S	R	S	S	S	S	S	S	S	S	S	S	S
49	Z10-420	ST3	2010	Hangzhou	O3:K6	Clinical	Male	21	R	I	I	I	I	S	S	S	S	S	S	S	S	S	S	S	S	S	S	S
50	Z09-75	ST3	2009	Ningbo	O3:K6	Clinical	Male	19	R	I	I	I	S	I	S	S	S	S	S	S	S	S	S	S	S	S	S	S
51	Z10-39	ST3	2010	Ningbo	O3:K6	Clinical	Male	34	R	I	I	I	S	I	S	S	S	S	S	S	S	S	S	S	S	S	S	S
52	Z12-189	ST3	2012	Hangzhou	O3:K6	Clinical	Male	40	R	I	I	S	S	I	S	I	S	S	S	S	S	S	S	S	S	S	S	S
53	Z12-169	ST3	2012	Hangzhou	O1:Kut	Clinical	Female	19	R	I	I	S	S	I	S	S	S	S	S	S	S	S	S	S	S	S	S	S
54	Z10-273	ST3	2010	Hangzhou	Out:K22	Clinical	Female	27	R	I	I	I	S	S	I	S	S	S	S	S	S	S	S	S	S	S	S	S
55	Z11-582	ST3	2011	Hangzhou	O3:K6	Clinical	Female	43	R	I	I	I	S	S	S	R	S	S	S	S	S	S	S	S	S	S	S	S
56	Z10-40	ST3	2010	Hangzhou	O4:K1	Clinical	Male	17	R	I	I	I	S	S	S	I	S	S	S	S	S	S	S	S	S	S	S	S
57	Z09-68	ST3	2009	Hangzhou	O3:K6	Clinical	Female	32	R	I	I	I	S	S	S	S	S	I	S	S	S	S	S	S	S	S	S	S
58	Z09-79	ST3	2009	Hangzhou	O3:K6	Clinical	Female	28	R	I	I	I	S	S	S	S	S	S	S	S	S	S	S	S	S	S	S	S
59	Z09-74	ST3	2009	Hangzhou	O3:K6	Clinical	Female	44	R	I	I	I	S	S	S	S	S	S	S	S	S	S	S	S	S	S	S	S
60	Z10-97	ST3	2010	Hangzhou	O4:K68	Clinical	Female	21	R	I	I	I	S	S	S	S	S	S	S	S	S	S	S	S	S	S	S	S
61	Z10-604	ST3	2010	Hangzhou	O3:K6	Clinical	Female	27	R	I	I	I	S	S	S	S	S	S	S	S	S	S	S	S	S	S	S	S
62	Z10-117	ST3	2010	Hangzhou	O3:K6	Clinical	Male	37	R	I	I	I	S	S	S	S	S	S	S	S	S	S	S	S	S	S	S	S
63	Z10-352	ST3	2010	Hangzhou	O3:K6	Clinical	Female	19	R	I	I	I	S	S	S	S	S	S	S	S	S	S	S	S	S	S	S	S
64	Z10-27	ST3	2010	Hangzhou	O1:Kut	Clinical	Male	40	R	I	I	I	S	S	S	S	S	S	S	S	S	S	S	S	S	S	S	S
65	Z11-381	ST3	2011	Hangzhou	O1:K36	Clinical	Male	50	R	I	I	I	S	S	S	S	S	S	S	S	S	S	S	S	S	S	S	S
66	Z11-255	ST3	2011	Zhenhai	O1:K36	Clinical	Female	24	R	I	I	I	S	S	S	S	S	S	S	S	S	S	S	S	S	S	S	S
67	Z11-151	ST3	2011	Hangzhou	O3:K6	Clinical	Male	32	R	I	I	I	S	S	S	S	S	S	S	S	S	S	S	S	S	S	S	S
68	Z12-143	ST3	2012	Hangzhou	O1:K36	Clinical	Male	44	R	I	I	I	S	S	S	S	S	S	S	S	S	S	S	S	S	S	S	S
69	Z10-17	ST3	2010	Hangzhou	O4:K68	Clinical	Female	20	R	I	I	S	S	S	I	S	S	S	S	S	S	S	S	S	S	S	S	S
70	Z10-228	ST3	2010	Beilun	Out: Kut	Clinical	Male	28	R	I	I	S	S	S	S	S	S	S	S	S	S	S	S	S	S	S	S	S
71	Z11-239	ST3	2011	Hangzhou	O3:K6	Clinical	Male	29	R	I	I	S	S	S	S	S	S	S	S	S	S	S	S	S	S	S	S	S
72	Z10-54	ST3	2010	Hangzhou	O4:K68	Clinical	Male	43	R	I	S	I	I	S	S	S	S	S	S	S	S	S	S	S	S	S	S	S
73	Z11-258	ST3	2011	Hangzhou	O3:K6	Clinical	Male	43	R	I	S	I	S	S	S	S	S	S	S	S	S	S	S	S	S	S	S	S
74	Z10-32	ST3	2010	Hangzhou	O4:K68	Clinical	Female	20	R	I	S	I	S	S	S	S	S	S	S	S	S	S	S	S	S	S	S	S
75	Z10-91	ST3	2010	Hangzhou	O4:K68	Clinical	Female	23	R	I	S	I	S	S	S	S	S	S	S	S	S	S	S	S	S	S	S	S
76	Z10-484	ST3	2010	Hangzhou	O4:K68	Clinical	Male	29	R	I	S	I	S	S	S	S	S	S	S	S	S	S	S	S	S	S	S	S
77	Z09-72	ST3	2009	Hangzhou	O3:K6	Clinical	Female	73	R	I	S	I	S	S	S	S	S	S	S	S	S	S	S	S	S	S	S	S
78	Z10-186	ST3	2010	Hangzhou	O1:K36	Clinical	Female	51	R	I	S	S	S	I	S	S	S	S	S	S	S	S	S	S	S	S	S	S
79	Z10-1239	ST3	2010	Hangzhou	Out: Kut	Clinical	Male	29	R	I	S	S	S	S	S	I	S	S	S	S	S	S	S	S	S	S	S	S
80	Z12-257	ST3	2012	Hangzhou	O4:K68	Clinical	Female	26	R	S	R	I	S	I	I	S	S	S	I	S	S	S	S	S	S	S	S	S
81	Z10-755	ST3	2010	Hangzhou	O3:K6	Clinical	Male	30	R	S	R	I	S	S	S	I	S	S	S	S	S	S	S	S	S	S	S	S
82	Z10-702	ST3	2010	Hangzhou	O3:K6	Clinical	Female	24	R	S	I	R	I	I	S	S	S	S	S	S	S	S	S	S	S	S	S	S
83	Z12-181	ST3	2012	Hangzhou	O3:K6	Clinical	Female	53	R	S	I	S	S	S	S	S	S	S	S	S	S	S	S	S	S	S	S	S
84	Z10-815	ST3	2010	Shaoxing	O1:K36	Clinical	Male	30	R	S	S	S	S	S	S	S	S	S	S	S	S	S	S	S	S	S	S	S
85	Z10-125	ST3	2010	Shaoxing	O1:Kut	Clinical	Female	59	I	R	I	I	S	I	S	S	S	S	S	S	S	S	S	S	S	S	S	S
86	Z10-917	ST3	2010	Hangzhou	O1:K36	Clinical	Male	28	I	R	S	I	S	S	S	S	S	S	S	I	S	S	S	S	S	S	S	S
87	Z09-1228	ST3	2009	Shaoxing	O1:K36	Clinical	Male	19	I	I	R	I	I	S	S	I	S	S	S	S	S	S	S	S	S	S	S	S
88	Z10-157	ST3	2010	Beilun	O4:K68	Clinical	Male	65	I	I	I	I	S	S	R	S	S	S	S	S	S	S	S	S	S	S	S	S
89	Z10-41	ST3	2010	Beilun	O3:K6	Clinical	Male	24	I	I	I	I	S	S	S	S	S	S	S	S	S	S	S	S	S	S	S	S
90	Z10-173	ST3	2010	Hangzhou	O3:K68	Clinical	Female	34	I	I	I	I	S	S	S	S	S	S	S	S	S	S	S	S	S	S	S	S
91	Z10-168	ST3	2010	Hangzhou	O4:K68	Clinical	Male	27	I	I	I	S	S	S	S	S	S	S	S	S	S	S	S	S	S	S	S	S
92	Z10-132	ST3	2010	Hangzhou	O1:K36	Clinical	Male	25	I	I	I	S	S	S	S	S	S	S	S	S	S	S	S	S	S	S	S	S
93	Z10-116	ST3	2010	Huzhou	O4:K68	Clinical	Female	34	I	I	S	I	S	S	S	S	S	S	S	S	S	S	S	S	S	S	S	S
94	Z10-963	ST3	2010	Hangzhou	O1:K36	Clinical	Female	26	S	I	I	I	I	S	I	S	S	S	S	S	S	S	S	S	S	S	S	S
95	Z10-160	ST3	2010	Shaoxing	O3:K6	Clinical	Male	47	S	I	I	I	I	S	S	S	S	S	S	S	S	S	S	S	S	S	S	S
96	Z10-148	ST3	2010	Hangzhou	O3:K68	Clinical	Male	47	S	I	I	I	S	S	S	S	S	S	S	S	S	S	S	S	S	S	S	S
97	Z10-350	ST3	2010	Beilun	O1:Kut	Clinical	Male	38	S	I	S	I	S	S	S	S	S	S	S	S	S	S	S	S	S	S	S	S
98	Z09-1226	ST3	2009	Hangzhou	O3:K6	Clinical	Male	21	S	S	I	S	I	I	I	S	S	S	S	S	S	S	S	S	S	S	S	S
99	Z10-550	ST88	2010	Hangzhou	O4:K8	Clinical	Female	21	R	R	R	R	S	S	I	I	S	S	I	S	S	S	S	S	S	S	S	S
100	Z10-842	ST88	2010	Hangzhou	O4:K8	Clinical	Female	44	R	R	R	I	I	S	I	I	S	S	S	S	S	S	S	S	S	S	S	S
101	Z10-1242	ST88	2010	Quzhou	O4:K8	Clinical	Male	31	R	R	R	I	S	I	I	I	S	S	S	S	S	S	S	S	S	S	S	S
102	Z10-840	ST88	2010	Hangzhou	O4:K8	Clinical	Female	29	R	R	I	I	I	I	S	S	S	S	S	S	S	S	S	S	S	S	S	S
103	Z10-967	ST88	2010	Quzhou	O4:Kut	Clinical	Male	69	R	R	I	I	I	S	S	S	S	S	S	S	S	S	S	S	S	S	S	S
104	Z10-821	ST88	2010	Hangzhou	O4:K8	Clinical	Female	29	R	R	I	I	S	S	S	S	S	S	S	S	S	S	S	S	S	S	S	S
105	Z10-593	ST88	2010	Hangzhou	O4:K8	Clinical	Male	45	R	R	I	S	S	S	S	S	S	S	S	S	S	S	S	S	S	S	S	S
106	Z10-652	ST88	2010	Hangzhou	O4:K8	Clinical	Female	50	R	R	I	S	S	S	S	S	S	S	S	S	S	S	S	S	S	S	S	S
107	Z10-852	ST88	2010	Ningbo	O4:K8	Clinical	Male	52	R	R	I	S	S	S	S	S	S	S	S	S	S	S	S	S	S	S	S	S
108	Z10-594	ST88	2010	Hangzhou	O4:K8	Clinical	Female	18	R	R	S	I	S	S	S	I	S	S	S	S	S	S	S	S	S	S	S	S
109	Z10-631	ST88	2010	Hangzhou	O4:K8	Clinical	Male	29	R	R	S	S	S	S	S	S	S	S	S	S	R	S	S	S	S	S	S	S
110	Z10-646	ST88	2010	Hangzhou	O4:K8	Clinical	Male	29	R	R	S	S	S	S	S	S	S	S	S	S	S	S	S	S	S	S	S	S
111	Z10-651	ST88	2010	Hangzhou	O4:K8	Clinical	Female	25	R	R	S	S	S	S	S	S	S	S	I	S	R	I	S	S	S	S	S	S
112	Z10-647	ST88	2010	Hangzhou	O4:K8	Clinical	Female	27	R	I	R	I	S	S	S	R	S	S	S	S	S	S	S	S	S	S	S	S
113	Z10-808	ST88	2010	Quzhou	O4:K8	Clinical	Female	29	R	I	I	I	S	I	I	I	S	S	S	S	S	S	S	S	S	S	S	S
114	Z12-117	ST88	2012	Hangzhou	O4:K8	Clinical	Female	30	R	I	I	I	S	S	S	I	S	S	S	S	S	S	S	S	S	S	S	S
115	Z10-626	ST88	2010	Hangzhou	O4:K8	Clinical	Female	29	R	I	I	S	S	S	S	I	S	S	S	S	S	S	S	S	S	S	S	S
116	Z10-911	ST88	2010	Shaoxing	O4:K8	Clinical	Male	20	R	I	I	S	S	S	S	I	S	I	S	S	S	S	S	S	S	S	S	S
117	Z10-662	ST88	2010	Hangzhou	O4:K8	Clinical	Male	39	R	I	S	S	S	S	S	S	S	S	S	S	S	S	S	S	S	S	S	S
118	Z10-935	ST88	2010	Hangzhou	O4:K8	Clinical	Female	65	R	S	S	S	S	S	S	S	S	S	S	S	S	S	S	S	S	S	S	S
119	Z09-1224	ST88	2009	Beilun	O4:K8	Clinical	Male	26	S	I	S	S	S	S	S	S	S	S	S	S	S	S	S	S	S	S	S	S
120	971	ST199	2010	Hangzhou	O8:K21	Clinical	Male	73	R	R	R	I	I	S	I	S	S	S	S	S	S	S	S	S	S	S	S	S
121	545	ST8	2010	Hangzhou	O1:K56	Clinical	Female	26	R	R	R	I	S		I	S	S	S	S	S	S	I	S	S	S	S	S	S
122	471	ST332	2011	Shaoxing	O4:K9	Clinical	Female	57	R	R	R	I	S	S	S	S	S	S	S	S	S	S	S	S	S	S	S	S
123	154	ST120	2010	Hangzhou	O3:K29	Clinical	Female	25	R	R	I	I	I	S	S	S	S	S	S	S	S	S	S	S	S	S	S	S
124	263	ST332	2010	Shaoxing	O4:K9	Clinical	Female	26	R	R	I	I	S	S	S	S	S	S	S	S	S	S	S	S	S	S	S	S
125	599	ST120	2010	Hangzhou	O3:K6	Clinical	Male	56	R	R	I	I	S	I	S	S	S	S	S	S	S	S	S	S	S	S	S	S
126	719	ST120	2010	Hangzhou	O3:K29	Clinical	Female	62	R	R	I	I	S	S	S	S	S	S	S	S	S	S	S	S	S	S	S	S
127	269	ST120	2011	Hangzhou	O3:K29	Clinical	Female	20	R	R	I	I	S	S	S	S	S	S	S	S	S	S	S	S	S	S	S	S
128	10	ST670	2010	Zhenhai	O4:K18	Clinical	Female	82	R	I	I	I	S	S	S	S	S	S	S	S	S	S	S	S	S	S	S	S
129	25	ST675	2010	Hangzhou	O3:K17	Clinical	Male	20	R	I	I	I	S	S	S	S	S	S	S	S	S	S	S	S	S	S	S	S
130	49	ST332	2010	Hangzhou	O4:K9	Clinical	Male	21	R	I	S	S	S	S	S	S	S	S	S	S	S	S	S	S	S	S	S	S
131	94	ST654	2010	Hangzhou	O3:Kut	Clinical	Male	25	R	I	I	S	S	S	S	S	S	S	S	S	S	S	S	S	S	S	S	S
132	380	ST120	2010	Hangzhou	O3:K29	Clinical	Male	54	R	I	I	I	I	S	S	S	S	S	S	S	S	S	S	S	S	S	S	S
133	422	ST216	2010	Beilun	O2:K3	Clinical	Male	26	R	S	S	I	S	S	S	S	S	S	S	S	S	S	S	S	S	S	S	S
134	431	ST417	2010	Beilun	O1:Kut	Clinical	Female	54	R	I	R	I	I	S	I	I	S	S	S	S	S	S	S	S	S	S	S	S
135	235	ST120	2012	Hangzhou	O3:K29	Clinical	Male	25	R	I	R	I	I	S	S	I	S	I	S	S	S	S	S	S	S	S	S	S
136	417	ST216	2011	Beilun	O8:K21	Clinical	Male	43	R	I	R	I	S	S	S	I	S	S	S	S	S	S	S	S	S	S	S	S
137	695	ST8	2010	Hangzhou	O1:K56	Clinical	Female	22	R	I	R	S	S	S	I	S	S	S	S	S	S	S	S	S	S	S	S	S
138	441	ST8	2010	Hangzhou	O1:K56	Clinical	Male	37	R	I	I	I	S	S	S	S	S	S	S	S	S	S	S	S	S	S	S	S
139	565	ST8	2010	Beilun	O1:K56	Clinical	Male	32	R	I	S	S	S	S	S	S	S	S	S	S	S	S	S	S	S	S	S	S
140	739	ST8	2010	Hangzhou	O1:K56	Clinical	Female	46	R	S	I	S	S	S	S	S	S	S	S	S	S	S	S	S	S	S	S	S
141	903	ST8	2010	Hangzhou	O1:K56	Clinical	Male	48	R	I	I	S	S	S	S	S	S	S	S	S	S	S	S	S	S	S	S	S
142	1225	ST479	2009	Hangzhou	O8:K21	Clinical	Male	34	R	I	I	I	S	S	I	S	S	S	S	S	S	S	S	S	S	S	S	S
143	291	ST479	2011	Beilun	O8:K21	Clinical	Male	25	R	I	I	I	S	S	S	S	S	S	S	S	S	S	S	S	S	S	S	S
144	414	ST120	2011	Beilun	O3:K29	Clinical	Female	28	R	I	S	I	S	S	S	S	S	S	S	S	S	S	S	S	S	S	S	S
145	147	ST216	2012	Hangzhou	O2:K3	Clinical	Male	44	R	S	S	S	S	S	S	S	S	S	S	S	S	S	S	S	S	S	S	S
146	191	ST671	2012	Hangzhou	O1:Kut	Clinical	Female	32	R	I	I	S	I	S	S	I	S	S	S	S	S	S	S	S	S	S	S	S
147	232	ST120	2012	Hangzhou	O3:K29	Clinical	Female	59	R	I	I	S	S	S	S	S	S	S	S	S	S	S	S	S	S	S	S	S
148	1332	ST8	2010	Quzhou	O1:K56	Clinical	Male	40	I	I	R	S	S	S	I	I	S	S	S	S	S	S	S	S	S	S	S	S
149	214	ST12	2010	Hangzhou	O5:Kut	Clinical	Female	66	I	I	I	I	S	S	S	S	S	S	S	S	S	S	S	S	S	S	S	S
150	180	ST332	2010	Hangzhou	O4:K9	Clinical	Female	64	I	I	S	I	S	S	S	S	S	R	S	S	S	S	S	S	S	S	S	S
151	547	ST120	2010	Hangzhou	O3:K29	Clinical	Female	16	I	I	S	S	S	S	S	S	S	I	S	S	S	S	S	S	S	S	S	S
152	76	ST637	2009	Hangzhou	Out: Kut	Clinical	Male	72	S	R	I	I	S	S	S	S	S	S	R	S	S	S	S	S	S	S	S	S
Note: R=Resistant, I=Intermediate, S=susceptible.
